# Supplementary material for: The Welfare of Animals in Australian Filmed Media
Source: Animals (Basel). 2021 Jul 2;11(7):1986. doi: 10.3390/ani11071986 (PMC8300105; doi:10.3390/ani11071986)
Supplement: Supplementary file 1 [file animals-11-01986-s001.zip]

Archive with 1 entries (1 files):
- animals-1240613-supplementary.xlsx
