# Supplementary material for: The Welfare of Animals in Australian Filmed Media
Source: Animals (Basel). 2021 Jul 2;11(7):1986. doi: 10.3390/ani11071986 (PMC8300105; doi:10.3390/ani11071986)
Supplement: Supplementary file 1 [file animals-11-01986-s001.zip › animals-1240613-supplementary.xlsx]

## Sheet: Codes of Practice
Jurisdiction	Guidelines & Codes of Practice	Animal welfare guidelines address animals in filmed media	Requirement of a Veterinarian on Site or Nearby	Requires referral to external organisation	Fulfills all domains	Domain 1: Nutrition	Domain 2: Environment	Domain 3: Health	Domain 4: Behaviour	Domain 5: Mental State
Australian States and Territories
Australia	Film and TV Safety Code 1983	Yes	No	No	No	No	Partial	Partial	Partial	Partial
		Section 34 - Animals					(e) The Producer will direct that all saddlery, harness and other animal-related equipment and accessories are in good condition and of high safety standard.	No live ammunition is allowed on set at any time except where animals are being used on set in which instance the Producer must be advised of the whereabouts of the necessary firearm (allowable only in the interests of humane animal treatment) and must ensure that the firearm is kept dismantled in a secure position and that any and all ammunition is stored separately. The Producer will also ensur…	(d) The Producer will instruct the animal master to ensure that all animals required to work in a film set/location are trained to work in such conditions. Where for any reason animals are hired "locally" with no previous experience of film work, the Producer will ensure that adequate pre-production time is allowed to the animal master or wrangler to train and acclimatise the animals to filming c…	This domain necessitates Domain 1 – 4 being fulfilled.
Victoria	Code of practice for the welfare of film animals	Yes	Yes	No	Partial	Yes	Yes	Yes	Partial	Partial
			On site when animals are performing where risk of injury or distress is present. And 20 minutes away otherwise.	Reports of animal welfare incidents to the internal Bureau of Animal Welfare within 7 days via the producer from the veterinary surgeon, or animal trainer where a veterinary surgeon is not present.		Provide proper care including adequate food and water.	Glare, heat, noises or other conditions likely to cause distress to animals should be avoided. The use of special effects including fireworks to frighten animals is prohibited.	No animal which is distressed, sick or diseased, sore, lame or injured should be used on a film set.	The use of any medicine to alter the behaviour of animals participating in film production is not permitted, except on the advice of a veterinary surgeon who must be present on the set.	This domain necessitates Domain 1 – 4 being fulfilled.
								Sufficent rest.	Sedatives or anaesthetics for animals must only be used if the same effects cannot be achieved by the training of animals or the use of dummies. The sedation or anaesthesia must not be cruel or frightening to the animal or potentially dangerous to its health and wellbeing and must only be administered by a veterinary surgeon. Daily exercise or exercise as required for animals kept under confined …
							Special environmental conditions and facilities for shelter and protection should be provided if required and be kept in a sanitary condition.		Scenes that pose a risk to the welfare of animals include fast movement of any type by animals, large numbers of animals, aggressive or dangerous animals in contact with other animals, action scenes, involving young animals or sets where there are obstacles to movement, difficult terrain or ground surfaces, adverse weather or visibility, large amounts of fire or smoke or any special effects that …
									Use only animals that are fit and healthy, training methods that do not involve cruelty, and equipment or gear that. does not cause distress, pain or injury.
New South Wales	Code of Practice for the welfare of animals in films and theatrical performances under the Prevention of Cruelty to Animals Regulation 2012	Yes	Yes	Yes	Partial	Yes	Yes	Yes	Partial	Partial
			Must be present on a set at all times during training, rehearsal and filming or performances of scenes where there is a risk of distress or injury to animals.	RSPCA NSW or NSW AWL must be notified in every case where animals will be involved.		Animals must receive food and water consistent with their needs.	Proper shelter must be provided for all animals.	Any act that intentionally endangers, kills, injures or abuses an animal is not permitted.	Animals kept under confined conditions should be exercised regularly.	This domain necessitates Domains 1-4 being fulfilled.
							Animals that are of different species or are otherwise incompatible should be housed separately to prevent aggression, fear and distress.	Equipment or gear (including harnesses or restraints) that is likely to cause distress, pain or injury must not be used on animals.	Animals must be controlled so they cannot attack or escape.
							Glare, heat, noise or other factors likely to cause distress to animals should be avoided, since some animals, particularly wildlife, may be extremely sensitive to such stimuli.	Any animal that becomes sick, distressed, injured or is in danger of injuring itself, other animals or people, shall be withdrawn immediately. Prompt veterinary examination and/or appropriate treatment should be sought for sick, distressed or injured animals.	Fireworks or other special effects intended to frighten animals must not be used.
									Sedatives and anaesthetics for performance enhancement are prohibited.
Australian Capital Territory	Animal Welfare (Animals Used on Film Sets) Code of Practice 2010	Yes	Yes	No	Partial	Yes	Yes	Yes	Yes	Partial
				The veterinary surgeon on a film set where there are scenes involving animals should report in writing to the producer, within seven days after the conclusion of filming, regarding compliance with this Code of Practice.		Ensure that each animal receives appropriate and adequate food, water, shelter and exercise.	Film sets should be free of hazards, obstacles, or environmental conditions that may injure.	Animals should not be killed to satisfy the requirements of the production, nor should animals be killed after production ceases, or where the animal is obtained but not used, unless the animals were previously intended for slaughter.	Training methods and equipment used should be based around positive reinforcement strategies and at no time should an animal be subjected to training that is likely to cause pain, distress or discomfort.	This domain necessitates Domains 1-4 being fulfilled.
				Where a report indicates non-compliance with this Code of Practice or issues of concern regarding the welfare of animals, then a copy of this report should be provided to the Authority.			No animal should be led, ridden, draughted or driven over mains or electricity cables. No animal should be exposed to live electrical wires. Horse falls must not be achieved by trip wires, leg ropes or pitfalls.	Scenes that are likely to pose a risk to the welfare of animals should be avoided. Such scenes may include, but not be limited to: fast movement of any type by animals; large numbers of animals; aggressive or dangerous animals; action scenes; the use of young animals; sets where there are obstacles to hinder movement, difficult terrain or ground surfaces; adverse weather or visibility; and large …	Only extremely well trained animals should be used in stunts or special effects sequences.	The resulting film should not in any way give the impression that it is acceptable for animals to be abused or allowed to suffer.
							Glare, heat, noises or other conditions likely to cause distress to animals, including wildlife, should be avoided.	A veterinary surgeon should examine all animals prior to use to ensure their good health and that they have received all appropriate inoculations and medication. Very young animals should only be used with the specific approval of a veterinary surgeon.	Animals should be pre-conditioned to any unusual behaviour or experiences they are likely to encounter. For example, efforts should be made to familiarise them with the sounds of clapper boards, boom poles or other strange noises or lighting effects likely to occur during filming.
							While animals are present on set, only essential people should be present around the camera or in the immediate action area of the set.		Where animals are distressed by the simulation of human verbal or physical violence, animals should not be exposed to scenes of this nature.
							The facilities for animals during pre-production and production should be consistent with maintaining the animals in good health and comfort.		Behavioural needs for companionship and privacy should be considered.
							Stress arising from all off-set causes, including restraint or being confined for long periods, should be avoided, especially for animals known to be prone to stress. Animals kept under confined conditions should be able to exercise, as appropriate to the species, each day.		Sedatives or anaesthetics for animals should only be used if the training of animals, or the use of dummies or graphics, cannot achieve the same effects.
Tasmania	Various Animal Welfare Codes of Practice	No	N/A	N/A	N/A	N/A	N/A	N/A	N/A	N/A
South Australia	Various Animal Welfare Codes of Practice	No	N/A	N/A	N/A	N/A	N/A	N/A	N/A	N/A
Queensland	Various Animal Welfare Codes of Practice	No	N/A	N/A	N/A	N/A	N/A	N/A	N/A	N/A
Northern Territory	Various Animal Welfare Codes of Practice	No	N/A	N/A	N/A	N/A	N/A	N/A	N/A	N/A
Western Australia	Various Animal Welfare Codes of Practice	No	N/A	N/A	N/A	N/A	N/A	N/A	N/A	N/A
Australia (under development)	The Australian Animal Welfare Standards and Guidelines for Exhibited Animals	Yes	No	No	Partial	Yes	Yes	Yes	Partial	Partial
		Applies to all vertebrate animals kept for exhibition purposes at facilities (for display, conservation, education and entertainment), including transport and during temporary removal from facility.				Animals are provided food and water of an appropriate quality and quantity to maximise their welfare.	Enclosures are designed, constructed and maintained to ensure the welfare, safety and security of animals.	The physical and psychological health of animals is maximised, and disease and disease transmission is prevented.	The operator must ensure animals receive species-appropriate enrichment, having regard to: cognitive enrichment; occupational enrichment; physical enrichment; feeding enrichment; sensory enrichment; and social enrichment.
		Does not apply to wild animals, animals kept as food for other animals, animals kept for competitions, or animals in circuses/mobile exhibitions.				The operator must ensure that an animal’s dietary requirements are met.	Provide for the needs of the animals contained within them by providing appropriate: temperature and humidity gradients; ventilation; lighting; enrichment; noise levels; shelter and protection from climate extremes; retreats; substrate materials; water filtration; spatial dimensions; natural behaviour opportunities; protection from predation.	The operator must ensure that effective health programs are implemented and include: prevention, diagnosis, control and appropriate treatment of diseases, injuries, pain and abnormal behaviours; appropriate and regular monitoring to assess the health of the animals; routine husbandry treatments; utilisation of veterinary services to ensure the welfare of animals held at the facility; and provisio…	The operator must ensure additional enrichment is provided to an animal if an animal’s lack of fitness or poor mental or physical health is considered by a veterinarian or proficient keeper to be due, or partly due to a lack of environmental stimuli or lack of opportunity to carry out natural behaviours.
						The operator must ensure that animals have appropriate access to drinking water of sufficient quality and quantity to ensure good health and vitality.	The operator must ensure that a written procedure for the safe and expedient capture, restraint and herding of animals is developed, implemented and readily available to staff.	The operator must ensure species-appropriate quarantine procedures are implemented.	The operator must ensure that animals showing signs of stereotypic behaviours are assessed by a veterinarian or proficient keeper and that a specific program is developed and implemented to address the cause and to prevent further development of the stereotypic behaviours.
							Animal welfare, safety and security are maintained during transport.	The operator must ensure that written procedures are developed, maintained, implemented and readily available to authorised and competent staff, veterinarians and suitably qualified persons for: the use of euthanasia; and appropriate methods of euthanasia for each animal held.	The operator must ensure exhibitions of trained behaviours of animals demonstrate behaviours that are reflective of those expressed in the wild.
								Animal identification methods and animal records enable monitoring of welfare of animal collections and inform approved management programs.	The operator must ensure written procedures regarding the health, safety and behavioural needs (including withdrawal parameters) of the animal during training are developed, maintained and implemented and are readily available to staff who train animals.
									[Trainers should use operant conditioning.]
International
United States	American Humane Association Guidelines for the Safe Use of Animals in Filmed Media 2015	Yes	Yes	Yes	Partial	Yes	Yes	Yes	Yes	Partial
		However these are guidelines authorised by the P-SAG-AFTRA Agreement and result in a “No Animals Were Harmed” end-credit certification. All productions filming with animals must register with American Humane.	Veterinarians must be located close enough to the set to ensure their availability in case of an emergency. Veterinarians shall be present at all times during the rehearsal and filming of scenes with strenuous activity or risky stunts.	AHA is the referral organization that regulates animal welfare in filmed media under voluntary circumstances.		Use of food (or restriction of food) as motivation should be monitored. Care must be taken to ensure the primates’ intake of normal diet. Food deprivation for extended periods of time as a training method can lead to dangerous behavioral repercussions	Animals should never be left unattended or unsecured in a manner that would be unsafe or uncomfortable.	No animal will be killed or injured for the sake of a film production.	Pertaining to wildlife not to be manipulated or touched, animals birthing and on heat, clothing use on primates not restricting natural movement or senses. Prohibits use of Apes at night due to their natural behaviour of sleeping after dusk.	This domain necessitates Domains 1-4 being fulfilled.
		American Humane Association Certified Animal Safety Representative(s) (CASR) will monitor animal action for any breach of the Federal Animal Welfare Act or state and local animal cruelty laws and regulations.	Trained ‘Certified Animal Safety Representatives’ to be present at all times when animals are filmed.	Certified Animal Safety Representative(s) will uphold all applicable anti-cruelty laws and must witness all filming with animals in order to properly document their use.		Adequate water at the filming location and on set.	Crates or other appropriate housing shall be provided to all animals; Temperature control; Not filming in extreme hot or cold weather; A means to provide shade, shelter, and heat and/or cooling for animal; Sanitary condition.	Animals that are underweight, overweight or otherwise not in appropriate physical or behavioral condition shall not be used. Prohibits harm or permanently altering physical characteristics.	Prohibits laxatives, sedation and anaesthesia used for solely filmmaking.	Encourages the use of animal substitutes for live animals when scenes call for the depiction of dangerous action
						Extras/owners shall bring a water bowl/container that is heavy enough not to be tipped over and large enough to satiate an animal’s thirst	All animals shall have access to shade, shelter and warmth, as necessary for the species of animal		Extras/owners who bring their animals to a film set should make sure that their animals are well-trained, socialized and comfortable in groups of animals and people.	All animal fights (such as dog, bull and cock fights), hunting and fishing scenes, and scenes depicting the death of an animal must be simulated
		Animals used in filming require authorization from the USDA.				Extras/owners shall make water available to the animal on and off camera		Adequate exercise and rest.	Animals must be trained, prepped and in appropriate physical and behavioral condition to perform the required work	Recommends that production require the animal handler to sign an affidavit stating that the handler uses only positive reinforcement techniques to train and manage animals in filmed entertainment
		AHA encourages that production request USDA inspection reports from owner compounds and training facilities prior to contracting their animals for production, and to reject suppliers that have recent and/or repeated incidents of animal abuse and/or neglect or other USDA violations.							All animals shall be controllable at all times.	The Federal Animal Welfare Act mandates certain protocols for ensuring primates’ psychological well-being, including provisions for environmental enrichment in the animals’ enclosures When primates work at a distant location from their home facility for two or more consecutive full days, enrichment of their temporary holding enclosures must be met
									Animals can be restricted/confined with props/costumes allowed.
									If any animal appears aggressive, stressed and/or charges, threatens or bites any person or animal, it shall be removed immediately from the set and location
United Kingdom	RSPCA Guidelines for the Welfare of Performing Animals	Yes	Yes	N/A	Partial	Yes	Yes	Yes	Yes	Partial
		Voluntary guidelines and not a statement of the law.	The chosen vet should be able to reach the animals in less than half-an-hour, but not required on set at all times.			Clean drinking water at all times and in a manner that the animal is familiar with.	All housing should minimise risk of disease transmission and be: secure (predator proof, escape proof and preferably lockable), clean and free from parasites, free from hazards (e.g. sharp projections and edges), ventilated (or oxygenated for aquatic species), sheltered from weather extremes, at a temperature, humidity and light level suitable to the species, sheltered from all noises to which th…	Mentions off-site.	Animals should be acclimatised to the set and any crew and/or actors they will interact with.	This domain necessitates Domain 1 – 4 being fulfilled.
						Food should not be withheld for longer than is appropriate. Animals should be given the same diet and feeding schedule as in their home environment. Animals should be fed the right type and amount of food.	Animals from different social groups should not be mixed during performance or while waiting to go on-set.	Regular breaks should be scheduled to avoid fatigue, stress and overworking. Production should be halted if any welfare concerns, including if: an animal is at risk of harm, an animal ceases to be calm, controllable or responsive, an animal shows signs of fatigue, anxiety, distress, pain or discomfort.	Allows for confinement.	It is important to remember that animals need to exercise their minds as well as their bodies.
						Food and access to water for bathing/swimming should not be withheld for longer than is appropriate for the species.	Many of the usual health and safety precautions that are relevant to production staff also apply to animals. For example, floors should not be slippery or should have non-skid mats, and fire extinguishers must always be available.	Prohibits mutilation.	Prohibits hobbles, mutilation, and electric shock devices.
								Animals need to be protected against injury, pain, distress or discomfort (e.g. by providing ear and eye protection or sunscreen) in adverse weather events. Animals should not be killed for production.	Sedatives, tranquillisers, behaviour-altering substances, laxatives or general anaesthetics must not be used. Startle responses are allowed but must not cause pain, distress or excessive fear.
									Animals allowed in costumes, hitches, harnesses or similar equipment.
									Animals should be allowed to express natural behaviours. This may require the provision of environmental enrichment such as objects and substrates (e.g. bedding) or designing the housing to provide certain physical (e.g. perches) or environmental (e.g. humidity level) requirements.
									Only the most progressive humane training methods should be used. Training should be based on the principles of positive reinforcement (i.e. reward desired behaviour and ignore unwanted behaviour).
									Animals from different social groups should not be mixed during performance or while waiting to go on-set.
									If non-aquatic animals are used in water, they must be proficiently trained and able to cope.
									Only animals that are completely habituated to working with fire should be used around it.

## Sheet: Legislation (Acts)
Jurisdiction	Legislation	Animal welfare legislation addresses animals in filmed media	Requirement of a Veterinarian on Site or Nearby	Requires referral to external organisation	Fulfills all domains	Domain 1: Nutrition	Domain 2: Environment	Domain 3: Health	Domain 4: Behaviour	Domain 5: Mental State
Australian State and Territory Animal Welfare Legislation
Victoria	Prevention of Cruelty to Animals Act 1986	Supports Code of Practice	N/A	N/A	N/A	N/A	N/A	N/A	N/A	N/A
New South Wales	Prevention of Cruelty to Animals Regulation 2012; Exhibited Animals Protection Act 1986; Exhibited Animals Protection Regulation 2010	Yes; and supports Code of Practice	N/A	N/A	N/A	N/A	N/A	N/A	N/A	N/A
Austalian Capital Territory	Animal Welfare Act 1992	Supports Code of Practice.	N/A	N/A	N/A	N/A	N/A	N/A	N/A	N/A
Tasmania	Animal Welfare Act 1993	No	N/A	N/A	N/A	N/A	N/A	N/A	N/A	N/A
South Australia	Animal Welfare Act 1985	No – ‘The Governor may make such regulations as are contemplated by, or as are necessary or expedient for the purposes of, this Act involving (2)(d)(vi) ‘The use of animals in entertainment’.	N/A	N/A	N/A	N/A	N/A	N/A	N/A	N/A
Queensland	Exhibited Animals Act 2015	Yes	N/A	N/A	N/A	N/A	N/A	N/A	N/A	N/A
Northern Territory	Animal Welfare Act 1999; Animal Protection Act 2018	No	N/A	N/A	N/A	N/A	N/A	N/A	N/A	N/A
Western Australia	Animal Welfare Act 2002	No –These apply to animals that are used in entertainment and exhibits such as, circuses, zoos (including petting zoos), rodeos and racing.	N/A	N/A	N/A	N/A	N/A	N/A	N/A	N/A
International Legislation or Regulatory Bodies for the Welfare of Animals in Film and Media
United States	Animal Welfare Act 1966 & Animal Welfare Regulations	Yes – Pertaining to ‘exhibitors’ and ‘exhibitions’; This term includes carnivals, circuses, animal acts, zoos, and educational exhibits, exhibiting such animals whether operated for profit or not.	No – But ‘each exhibitor shall employ an attending veterinarian under formal arrangements,’ ‘In the case of a part-time attending veterinarian or consultant arrangements, the formal arrangements shall include a written program of veterinary care and regularly scheduled visits to the premises of the dealer or exhibitor.’	No – But enforced by the internal agency; USDA/APHIS/Animal Care. APHIS has rights to access and inspection of; records and property and complaints.	No	Yes	Yes	Yes	Partial - Addressed but not fulfilled –mentions walking of dogs and providing an environment to promote psychological wellbeing in primates. Also requires handling that does not cause ‘behavioural stress’ or ‘unnecessary discomfort.’	No as this domain necessitates Domains 1-4 being fulfilled.
		‘Animal act means any performance of animals where such animals are trained to perform some behavior or action or are part of a show, performance, or exhibition,’		Exhibitors must be licensed and must submit a written itinerary to the Deputy Administrator.		Food or water from animals is allowed as ‘Short-term withholding of long as each of the animals affected receives its full dietary and nutrition requirements each day.’	Handling in a manner that does not cause ‘overheating, excessive cooling’ or ‘unecessary discomfort’.	Handling in a manner that does not cause trauma or physical stress. Also bands physical abuse and food and water deprivation.	‘Drugs, such as tranquilizers, shall not be used to facilitate, allow, or provide for public handling of the animals,’
		‘Most animals used in “exhibition,” including motion pictures, are covered by the Federal Animal Welfare Act (AWA). The AWA requires the “exhibitor” to have the appropriate USDA and state permits.’.					‘When climatic conditions present a threat to an animal’s health or wellbeing, appropriate measures must be taken to alleviate the impact of those conditions.’	Mentions off-set: ‘All animals must receive the same quality of housing and other care, regardless of whether they are currently performing.’	‘During public exhibition, dangerous animals such as lions, tigers, wolves, bears, or elephants must be under the direct control and supervision of a knowledgeable and experienced animal handler.’
							‘An animal may never be subjected to any combination of temperature, humidity, and time that is detrimental to the animal’s health.’
United States	Endangered Species Act 1973	Partial –Prohibits production companies from acquiring endangered species from the wild or disrupting the habitat of endangered or threatened species.	N/A	N/A	N/A	N/A	N/A	N/A	N/A	N/A
United States	Horse Protection Act (HPA) 1976	Yes- pertaining to ‘exhibitors’ and ‘exhibitions’. Does not mention television or film specifically.	No – but ‘each horse owner, exhibitor, trainer, or other person having custody of, or responsibility for, any horse at any horse show, horse exhibition, or horse sale or auction, shall allow any APHIS representative to inspect such horse at all reasonable times and places’	No – But enforced by the internal agency; USDA/APHIS/Animal Care.	No	Yes - ‘Protection from the elements of nature, such as rain, snow, sleet, hail, windstorm’	No – but mentions ‘disqualify any horse from being shown or exhibited which is sore’, ‘no chain, boot, roller, collar, action device, nor any other device, method, practice, or substance shall be used with respect to any horse at any horse show, horse exhibition, or horse sale or auction if such use causes or can reasonably be expected to cause such horse to be sore.’	No	No	No
England	Animal Welfare Act 2006; Animal Welfare (Licensing of Activities Involving Animals) (England) Regulations 2018	Partial - Specific conditions: keeping or training animals for exhibition.	Partial - A veterinarian must be attached to the licence, but not specified if on site or nearby	No	No	Yes	Yes	Yes	Yes	Yes
			8.(1) Where there is a licence in force in relation to an activity described in paragraph 6 of Schedule 1, the local authority must appoint a listed veterinarian to inspect the premises on which the activity is being carried on.			6.(1) The animals must be provided with a suitable diet in terms of quality, quantity and frequency and any new feeds must be introduced gradually to allow the animals to adjust to them.	5.(1) All areas, equipment and appliances to which the animals have access must present minimal risks of injury, illness and escape and must be constructed in materials that are robust, safe and durable, in a good state of repair and well maintained.	4.(2) The licence holder or a designated manager and any staff employed to care for the animals must have competence to identify the normal behaviour of the species for which they are caring and to recognise signs of, and take appropriate measures to mitigate or prevent, pain, suffering, injury, disease or abnormal behaviour.	4.(2) The licence holder or a designated manager and any staff employed to care for the animals must have competence to identify the normal behaviour of the species for which they are caring and to recognise signs of, and take appropriate measures to mitigate or prevent, pain, suffering, injury, disease or abnormal behaviour.	7.(2) For species whose welfare depends partly on exercise, opportunities to exercise which benefit the animals’ physical and mental health must be provided, unless advice from a veterinarian suggests otherwise.
			7.(3) The animals’ behaviour and any changes of behaviour must be monitored and advice must be sought, as appropriate and without delay, from a veterinarian or, in the case of fish, any person competent to give such advice if adverse or abnormal behaviour is detected.				5.(2) Animals must be kept at all times in an environment suitable to their species and condition (including health status and age)…	9.(6) Sick or injured animals must receive prompt attention from a veterinarian or, in the case of fish, an appropriately competent person and the advice of that veterinarian or, in the case of fish, that competent person must be followed.	5.(2) Animals must be kept at all times in an environment suitable to their species and condition (including health status and age) with respect to (a)their behavioural needs,	7.(3) All the animals used in exhibition events must be in good physical and mental health.
			9.(6) Sick or injured animals must receive prompt attention from a veterinarian or, in the case of fish, an appropriately competent person and the advice of that veterinarian or, in the case of fish, that competent person must be followed.				7.(1) Active and effective environmental enrichment must be provided to the animals in inside and any outside environments.		5.(8) All resources must be provided in a way (for example as regards. frequency, location and access points) that minimises competitive behaviour or the dominance of individual animals.
			9.(8) The licence holder must register with a veterinarian with an appropriate level of experience in the health and welfare requirements of any animals specified in the licence and the contact details of that veterinarian must be readily available to all staff on the premises on which the licensable activity is carried on.						7.(1) Active and effective environmental enrichment must be provided to the animals in inside and any outside environments.
									7.(2) For species whose welfare depends partly on exercise, opportunities to exercise which benefit the animals’ physical and mental health must be provided, unless advice from a veterinarian suggests otherwise.
									7.(3) The animals’ behaviour and any changes of behaviour must be monitored and advice must be sought, as appropriate and without delay, from a veterinarian or, in the case of fish, any person competent to give such advice if adverse or abnormal behaviour is detected.
									7.(4) Where used, training methods or equipment must not cause pain, suffering or injury.
Scotland & Wales	The Performing Animals (Regulation) Act 1925 (c.38)	Yes – Prohibits animal fighting being recorded and reproduced unless for the inclusion in a programme service.	N/A	No - Any production in the UK that intends to use animals may require a Performing Animals Licence under the requirements of the Performing Animals Act 1925 (UK). Applications Made to Local Authority (City of London or London Borough)	N/A	N/A	N/A	N/A	N/A	N/A
United Kingdom	Cinematograph Films (Animals) Act 1937 (c.59) under the Animal Welfare Act 2006	Yes – Prohibits the exhibition and sharing of films involving or associated with cruelty to animals.	N/A	N/A	N/A	N/A	N/A	N/A	N/A	N/A
